# Supplementary material for: A microRNA signature of toxic extrasynaptic N-methyl-D-aspartate (NMDA) receptor signaling
Source: Mol Brain. 2020 Jan 10;13:3. doi: 10.1186/s13041-020-0546-0 (PMC6954508; doi:10.1186/s13041-020-0546-0)
Supplement: Supplementary file 1 — Additional file 1. miRNA microArray results. [file 13041_2020_546_MOESM1_ESM.xls]

## Sheet: microArray data
	NMDA		Bicuculline
miRNA name	fold change	p adj.	fold change	p adj.
mmu-miR-689	5.24157	0.072254	0.909618	1
mmu-miR-574-5p	2.38392	0.101866	1.02101	1
mmu-miR-1187	2.20891	0.089398	1.03049	1
mmu-miR-690	2.11893	0.101866	1.00463	1
mmu-miR-709	1.99078	0.228908	0.897095	1
mmu-miR-1895	1.87471	0.147814	0.993092	1
mmu-miR-467f	1.78592	0.141431	0.983957	1
mmu-miR-671-5p	1.72907	0.101866	0.974905	1
mmu-miR-466i-3p	1.50177	0.101866	0.990801	1
mmu-miR-494	1.34723	0.147814	1.00463	1
mmu-miR-714	1.33793	0.220317	1.00696	1
mmu-miR-1897-5p	1.29834	0.358915	1.01396	1
mmu-miR-1904	1.29534	0.211224	1.0163	1
mmu-miR-466f-3p	1.28046	0.178518	0.974905	1
mmu-miR-1894-3p	1.27751	0.220317	0.99539	1
mmu-miR-705	1.27751	0.147814	1.0163	1
mmu-miR-669f	1.21982	0.147814	0.988514	1
mmu-miR-712	1.21982	0.147814	1.0163	1
mmu-miR-466g	1.21419	0.232107	0.988514	1
mmu-miR-1906	1.18921	0.358915	1.02574	1
mmu-miR-681	1.18921	0.27445	1.03288	1
mmu-miR-574-3p	1.18372	0.27445	1.00696	1
mmu-miR-1896	1.18099	0.304473	1.00928	1
mmu-miR-1897-3p	1.17283	0.156614	1.00231	1
mmu-miR-466c-5p	1.17013	0.147814	1.01866	1
mmu-miR-423-5p	1.14605	0.476255	0.997692	1
mmu-miR-1196	1.13288	0.51765	0.965936	1
mmu-miR-290-5p	1.13027	0.667235	0.963707	1
mmu-miR-1892	1.13027	0.232107	0.95705	1
mmu-miR-669n	1.12246	0.162764	1.02101	1
mmu-miR-1224	1.11729	0.843947	1.00231	1
mmu-miR-483	1.11729	0.27445	0.993092	1
mmu-miR-214	1.11471	0.151338	1.00231	1
mmu-miR-706	1.11471	0.232107	0.97041	1
mmu-miR-202-3p	1.10445	0.51765	1.02811	1
mmu-miR-327	1.09429	0.25547	1.04488	1
mmu-miR-322	1.09429	0.072254	1.03049	1
mmu-miR-678	1.09177	0.147814	1.00696	1
mmu-miR-691	1.08925	0.51765	1.01162	1
mmu-miR-1907	1.08423	0.451965	1.01162	1
mmu-miR-680	1.08423	0.838344	0.97942	1
mmu-miR-669h-3p	1.08172	0.329976	0.983957	1
mmu-miR-467g	1.07923	0.358915	1.00928	1
mmu-miR-697	1.07923	0.475869	1.00928	1
mmu-miR-467a-1*	1.07674	0.304473	0.990801	1
mmu-miR-467b*	1.07674	0.178518	0.99539	1
mmu-miR-452	1.07425	0.220317	1	1
mmu-miR-685_v14.0	1.0693	0.419226	0.997692	1
mmu-miR-125b-5p	1.0693	0.934724	0.922316	1
mmu-miR-677	1.06683	0.506624	0.993092	1
mmu-miR-760	1.06191	0.475308	1.01396	1
mmu-let-7a	1.06191	0.703757	0.968171	1
mmu-miR-134	1.05946	0.636536	1.03766	1
mmu-miR-669l	1.05946	0.220317	0.990801	1
mmu-miR-877	1.05946	0.679663	1.00463	1
mmu-miR-708	1.05946	0.481911	0.993092	1
mmu-miR-132	1.05702	0.853744	1.38191	1
mmu-miR-142-5p	1.05702	0.814406	1	1
mmu-let-7f	1.05458	0.667235	0.97041	1
mmu-miR-30c-2*	1.05214	0.391722	0.990801	1
mmu-miR-320	1.05214	0.617149	1.04488	1
mmu-miR-674	1.05214	0.664654	1.04488	1
mmu-miR-883a-5p	1.05214	0.667235	0.97716	1
mmu-miR-28*	1.05214	0.27445	1.03288	1
mmu-miR-673-5p	1.04729	0.843947	1.05946	1
mmu-miR-150*	1.04729	0.817935	1	1
mmu-miR-696	1.04488	0.481911	1.01396	1
mmu-miR-99a	1.04247	0.727806	1	1
mmu-miR-467e*	1.04247	0.77475	0.97942	1
mmu-miR-710	1.04006	0.737085	1	1
mmu-miR-208b	1.04006	0.707013	1.04972	1
mmu-miR-450a-3p	1.03766	0.220317	1.02101	1
mmu-let-7c	1.03766	0.843947	0.968171	1
mmu-miR-200b*	1.03766	0.363299	1.00231	1
mmu-miR-687	1.03766	0.639902	1.02811	1
mmu-miR-718	1.03766	0.737085	1.03288	1
mmu-miR-30c-1*	1.03526	0.708029	1.01162	1
mmu-miR-669e	1.03526	0.413748	1.01162	1
mmu-miR-24-2*	1.03526	0.708756	1.00231	1
mmu-miR-378	1.03526	0.617149	0.97942	1
mmu-miR-666-5p	1.03526	0.475308	1.04006	1
mmu-miR-490	1.03526	0.737085	1.03766	1
mmu-miR-665	1.03526	0.495167	1.02574	1
mmu-let-7b	1.03288	0.582431	0.986233	1
mmu-miR-126-5p	1.03288	0.737085	0.983957	1
mmu-miR-188-5p	1.03288	0.954107	1.03049	1
mmu-miR-18b	1.03288	0.674719	1.04729	1
mmu-miR-448	1.03288	0.637758	1.0163	1
mmu-miR-501-5p	1.03288	0.475308	1.06683	1
mmu-miR-882	1.03288	0.737085	1.01162	1
mmu-miR-380-5p	1.03049	0.815461	1.02574	1
mmu-miR-721	1.03049	0.843947	0.997692	1
mmu-miR-218-2*	1.03049	0.639011	1.02337	1
mmu-miR-1901	1.03049	0.849658	1.00231	1
mmu-miR-300	1.03049	0.843947	1.01162	1
mmu-miR-301b	1.03049	0.843947	0.97716	1
mmu-miR-128	1.03049	0.815461	1.00231	1
mcmv-miR-m88-1	1.02811	0.843947	1.01396	1
mmu-miR-191	1.02811	0.843947	1.02811	1
mmu-miR-153	1.02811	0.838344	1.01866	1
mmu-miR-27b*	1.02811	0.664654	1.02101	1
mmu-miR-144	1.02811	0.727806	0.986233	1
mmu-miR-302b*	1.02574	0.843947	1.03288	1
mcmv-miR-m108-2-5p.2	1.02574	0.639011	1.00696	1
mcmv-miR-m01-4	1.02574	0.427503	1.0163	1
mmu-miR-206	1.02574	0.521129	1.05946	1
mmu-miR-669a	1.02574	0.737085	1.02811	1
mmu-miR-376a	1.02574	0.954107	0.918064	1
mmu-miR-210	1.02337	0.954107	1.02811	1
mmu-miR-568	1.02337	0.860765	1.00231	1
mmu-miR-367	1.02337	0.895633	1.01396	1
mmu-miR-711	1.02337	0.818219	1	1
mmu-miR-715	1.02337	0.934724	1.05458	1
mmu-miR-741	1.02337	0.817935	0.97942	1
mmu-miR-540-3p	1.02101	0.674719	1.03049	1
mmu-miR-546	1.02101	0.688681	0.983957	1
mmu-miR-184	1.02101	0.667235	1.00231	1
mmu-miR-193*	1.02101	0.667235	1.03526	1
mmu-miR-466k	1.02101	0.843947	1.02337	1
mmu-miR-466l	1.02101	0.847658	1.04972	1
mmu-miR-770-3p	1.02101	0.613981	1.00928	1
mmu-miR-99b*	1.02101	0.849658	1.00463	1
mghv-miR-M1-8	1.02101	0.847658	1.01866	1
mmu-miR-465b-5p	1.02101	0.843947	1.00928	1
mmu-miR-712*	1.02101	0.847658	1.00696	1
mmu-miR-762	1.02101	0.487218	0.993092	1
mmu-miR-466j	1.01866	0.843947	1.00463	1
mmu-miR-669g	1.01866	0.843947	1.02101	1
mghv-miR-M1-7-5p	1.01866	0.843947	1.0163	1
mmu-miR-19a	1.01866	0.475308	0.988514	1
mmu-miR-883a-3p	1.01866	0.838344	1.03288	1
mmu-miR-96	1.01866	0.852145	1.03766	1
mmu-miR-130a	1.01866	0.945901	1.02574	1
mmu-miR-212	1.01866	0.954107	1.86176	0.719005
mcmv-miR-m21-1	1.0163	0.843947	0.990801	1
mmu-let-7i	1.0163	0.843947	1.00696	1
mmu-miR-107	1.0163	0.847658	0.993092	1
mmu-miR-146b*	1.0163	0.727619	0.968171	1
mmu-miR-19a*	1.0163	0.802772	0.990801	1
mmu-miR-20a*	1.0163	0.737085	0.988514	1
mmu-miR-466b-5p	1.0163	0.856033	1.0163	1
mmu-miR-547	1.0163	0.821365	1.03526	1
mmu-miR-694	1.0163	0.849658	0.997692	1
mmu-miR-701	1.0163	0.902846	1.00696	1
mmu-miR-881*	1.0163	0.954107	0.974905	1
mmu-miR-124	1.01396	0.954107	0.97942	1
mmu-miR-27a*	1.01396	0.860053	1	1
mmu-miR-34c*	1.01396	0.843947	0.997692	1
mcmv-miR-M23-1-5p	1.01396	0.954107	1.01396	1
mmu-miR-105	1.01396	0.637294	1.04006	1
mmu-miR-155	1.01396	0.843947	1.00231	1
mmu-miR-375	1.01396	0.815461	1.05702	1
mmu-miR-467d	1.01396	0.843947	1.02574	1
mmu-miR-487b	1.01396	0.933913	0.997692	1
mmu-miR-875-3p	1.01396	0.843947	1.01162	1
mmu-miR-878-3p	1.01396	0.843947	0.988514	1
mcmv-miR-m01-3*	1.01162	0.843947	1.01396	1
mmu-let-7e	1.01162	0.843947	0.983957	1
mmu-miR-141	1.01162	0.475308	1.01162	1
mmu-miR-466a-5p	1.01162	0.935123	1.04972	1
mmu-miR-467e	1.01162	0.902846	0.99539	1
mmu-miR-141*	1.01162	0.630012	1.00231	1
mmu-miR-130b	1.00928	0.906542	1.00928	1
mmu-miR-133a*	1.00928	0.954107	0.99539	1
mmu-miR-142-3p	1.00928	0.954107	1	1
mmu-miR-654-5p	1.00928	0.847658	0.997692	1
mghv-miR-M1-4	1.00928	0.954107	0.961483	1
mmu-miR-125a-3p	1.00928	0.959593	1.02574	1
mmu-miR-183*	1.00928	0.860053	1.00463	1
mmu-miR-1899	1.00928	0.953051	0.990801	1
mmu-miR-376b	1.00928	0.954107	1.02337	1
mmu-miR-466d-5p	1.00928	0.934724	1.03049	1
mmu-miR-488*	1.00928	0.930795	1.01396	1
mmu-miR-759	1.00928	0.905857	1.03526	1
mmu-miR-763	1.00928	0.906542	1	1
mcmv-miR-m01-1	1.00928	0.906542	1.01396	1
mmu-miR-10a*	1.00928	0.949886	1.03288	1
mmu-let-7g	1.00696	0.954107	1.00696	1
mmu-miR-181a	1.00696	0.965059	0.941696	1
mcmv-miR-m01-4*	1.00696	0.954107	1.01162	1
mmu-miR-220	1.00696	0.949886	0.983957	1
mmu-miR-292-5p	1.00696	0.905857	0.968171	1
mmu-miR-299	1.00696	0.934724	1.01396	1
mmu-miR-325*	1.00696	0.945901	1.01396	1
mmu-miR-200c	1.00696	0.843947	1.02337	1
mmu-miR-302c*	1.00696	0.899566	1.04729	1
mmu-miR-345-3p	1.00696	0.815461	0.97716	1
mmu-miR-34a	1.00696	0.971276	1.00231	1
mmu-miR-669b	1.00696	0.938283	1.04006	1
mmu-miR-466f-5p	1.00696	0.945901	0.997692	1
mmu-miR-742	1.00696	0.945901	0.997692	1
mmu-miR-190	1.00463	0.966979	1.01866	1
mmu-miR-203	1.00463	0.954107	0.986233	1
mmu-miR-582-3p	1.00463	0.957334	0.993092	1
mmu-miR-686	1.00463	0.957334	0.993092	1
mcmv-miR-M95-1-5p	1.00463	0.954107	1.04247	1
mmu-miR-376c*	1.00463	0.954107	1.01866	1
mmu-miR-466a-3p	1.00463	0.954107	1.01162	1
mmu-miR-713	1.00463	0.954107	1.0163	1
mmu-miR-770-5p	1.00463	0.948841	0.99539	1
mmu-miR-200a	1.00463	0.949886	1.01162	1
mmu-miR-219	1.00463	0.961628	0.99539	1
mmu-miR-509-3p	1.00463	0.954107	0.997692	1
mmu-miR-876-5p	1.00463	0.965059	0.993092	1
mmu-miR-122	1.00463	0.951825	1.02574	1
mmu-let-7d	1.00231	0.961628	0.99539	1
mmu-miR-152	1.00231	0.966979	1.01162	1
mmu-miR-200b	1.00231	0.971276	1.01162	1
mmu-miR-203*	1.00231	0.966979	1	1
mmu-miR-297c	1.00231	0.966979	1.00463	1
mmu-miR-542-3p	1.00231	0.984428	0.988514	1
mmu-miR-143	1.00231	0.966979	1.02337	1
mmu-miR-1898	1.00231	0.962472	1	1
mmu-miR-216a	1.00231	0.954107	1.06683	1
mmu-miR-323-5p	1.00231	0.966979	1.05458	1
mmu-miR-383	1.00231	0.966979	1.01866	1
mmu-miR-465a-5p	1.00231	0.966979	1.00231	1
mmu-miR-590-3p	1.00231	0.982012	0.986233	1
mghv-miR-M1-5	1.00231	0.961628	1.03049	1
mmu-miR-127*	1.00231	0.965059	1.04729	1
mmu-miR-31*	1.00231	0.982012	0.99539	1
mmu-miR-338-5p	1.00231	0.962472	1.03526	1
mmu-miR-202-5p	1	1	0.954842	1
mcmv-miR-m108-1*	1	1	1.02337	1
mcmv-miR-m22-1	1	1	1	1
mmu-miR-1186	1	1	0.988514	1
mmu-miR-302a*	1	1	1.01396	1
mmu-miR-463*	1	1	0.981686	1
mmu-miR-467c	1	1	0.981686	1
mmu-miR-503	1	1	0.990801	1
mmu-miR-670	1	1	1.01396	1
mmu-miR-743b-3p	1	1	1.03288	1
mmu-miR-743b-5p	1	1	0.972655	1
mmu-miR-876-3p	1	1	1.0163	1
mcmv-miR-m59-1	1	1	1.00231	1
mmu-miR-292-3p	0.997692	0.957334	1	1
mmu-miR-471	0.997692	0.971276	1.0163	1
mmu-miR-1199	0.997692	0.962938	1.00463	1
mmu-miR-186*	0.997692	0.958493	0.99539	1
mmu-miR-190b	0.997692	0.971276	1.01866	1
mmu-miR-31	0.997692	0.962938	1.02101	1
mmu-miR-322*	0.997692	0.954107	0.99539	1
mmu-miR-450b-5p	0.997692	0.965059	1.01866	1
mmu-miR-671-3p	0.997692	0.982012	1.04006	1
mmu-miR-717	0.997692	0.966979	0.972655	1
mmu-miR-719	0.997692	0.966979	1	1
mmu-miR-1192	0.997692	0.984428	0.986233	1
mmu-miR-181c	0.997692	0.966979	0.99539	1
mmu-miR-208a	0.997692	0.953051	1.00928	1
mmu-miR-33	0.997692	0.971276	0.983957	1
mmu-miR-337-3p	0.997692	0.978073	0.97716	1
mmu-miR-339-5p	0.997692	0.971276	1.01866	1
mmu-miR-362-5p	0.997692	0.954281	0.988514	1
mmu-miR-378*	0.997692	0.966979	0.997692	1
mmu-miR-673-3p	0.997692	0.965059	1	1
mmu-miR-449c	0.99539	0.954107	1.00696	1
mmu-miR-10b*	0.99539	0.954107	0.997692	1
mmu-miR-137	0.99539	0.982012	0.909618	1
mmu-miR-331-3p	0.99539	0.954107	1.03288	1
mmu-miR-463	0.99539	0.954107	1.00231	1
mmu-miR-493	0.99539	0.954107	1.01866	1
mcmv-miR-M95-1-3p	0.99539	0.954107	1.02337	1
mmu-miR-1194	0.99539	0.954107	0.952638	1
mmu-miR-125b*	0.99539	0.954107	1.01866	1
mmu-miR-125b-3p	0.99539	0.954107	1.03288	1
mmu-miR-135a*	0.99539	0.966979	0.990801	1
mmu-miR-1893	0.99539	0.954107	1.01162	1
mmu-miR-339-3p	0.99539	0.954107	1	1
mmu-miR-1198	0.993092	0.954107	1.02574	1
mmu-miR-17	0.993092	0.954107	0.972655	1
mmu-miR-384-3p	0.993092	0.949886	0.988514	1
mmu-miR-468	0.993092	0.847658	1.04729	1
mcmv-miR-m107-1-5p	0.993092	0.966979	1.04006	1
mghv-miR-M1-1	0.993092	0.933744	1.00231	1
mmu-miR-101a*	0.993092	0.945901	0.974905	1
mmu-miR-29c	0.993092	0.966979	0.99539	1
mmu-miR-532-3p	0.993092	0.921688	1.00696	1
mmu-miR-708*	0.993092	0.913935	1.00231	1
mcmv-miR-m59-2	0.993092	0.954107	1.0163	1
mmu-miR-187	0.993092	0.954107	1.01396	1
mmu-miR-200a*	0.993092	0.934724	1.00696	1
mmu-miR-291a-5p	0.993092	0.902846	1.00463	1
mmu-miR-293*	0.993092	0.847658	1.00463	1
mmu-miR-469	0.993092	0.902846	0.961483	1
mmu-miR-483*	0.993092	0.966979	1.00928	1
mmu-miR-684	0.993092	0.934724	1.00928	1
mmu-miR-93*	0.993092	0.948841	1.05458	1
mmu-miR-100	0.990801	0.954107	0.983957	1
mmu-miR-186	0.990801	0.843947	0.990801	1
mmu-miR-1905	0.990801	0.900917	1.0163	1
mmu-miR-297b-5p	0.990801	0.737085	1.01866	1
mmu-miR-374*	0.990801	0.953051	1.00463	1
mmu-miR-669i	0.990801	0.934724	0.972655	1
mmu-miR-675-5p	0.990801	0.8654	1.0163	1
mmu-miR-679	0.990801	0.905857	0.972655	1
mmu-miR-695	0.990801	0.940798	0.990801	1
mmu-miR-699_v12.0	0.990801	0.847658	0.99539	1
mmu-miR-22*	0.990801	0.51344	1	1
mmu-miR-23a	0.990801	0.954107	1.00231	1
mmu-miR-291b-5p	0.990801	0.955371	1.04006	1
mmu-miR-29a	0.990801	0.954107	1.02101	1
mmu-miR-302b	0.990801	0.949886	1	1
mmu-miR-331-5p	0.990801	0.945901	1.0163	1
mmu-miR-470*	0.990801	0.954107	0.965936	1
mmu-miR-744	0.990801	0.771542	0.993092	1
mmu-miR-764-3p	0.990801	0.954107	0.974905	1
mmu-miR-872*	0.990801	0.838344	1.01396	1
mmu-miR-874	0.990801	0.954107	1.0163	1
mmu-miR-423-3p	0.990801	0.954107	0.983957	1
mmu-miR-500	0.990801	0.906542	1.02811	1
mmu-miR-295*	0.988514	0.812384	1	1
mcmv-miR-m01-2	0.988514	0.935123	0.97716	1
mmu-miR-106b*	0.988514	0.838344	1.00463	1
mmu-miR-146a	0.988514	0.945901	1.00928	1
mmu-miR-196a*	0.988514	0.905018	0.988514	1
mmu-miR-207	0.988514	0.953051	1.03288	1
mmu-miR-466h	0.988514	0.905018	0.963707	1
mmu-miR-467b	0.988514	0.833308	1.03049	1
mmu-miR-503*	0.988514	0.906542	1	1
mmu-miR-742*	0.988514	0.938283	1.00231	1
mmu-miR-92b	0.988514	0.954107	1.0163	1
mghv-miR-M1-3	0.988514	0.84529	0.97942	1
mmu-miR-1190	0.988514	0.943048	1.02574	1
mmu-miR-224	0.988514	0.838359	0.983957	1
mmu-miR-297a*	0.988514	0.935123	0.97942	1
mmu-miR-682	0.988514	0.905857	0.97942	1
mmu-miR-703	0.988514	0.899566	0.959264	1
mmu-miR-871	0.988514	0.87764	1.0163	1
mcmv-miR-m108-2-3p	0.986233	0.843947	1.01396	1
mcmv-miR-M23-2*	0.986233	0.948841	1.03766	1
mmu-miR-138*	0.986233	0.912964	1.00231	1
mmu-miR-188-3p	0.986233	0.843947	0.963707	1
mmu-miR-363	0.986233	0.792634	0.993092	1
mmu-miR-410	0.986233	0.945901	0.997692	1
mmu-miR-592	0.986233	0.843947	0.990801	1
mmu-miR-693-3p	0.986233	0.934724	0.99539	1
mmu-miR-878-5p	0.986233	0.847658	0.997692	1
mmu-miR-133a	0.986233	0.954107	1.03288	1
mmu-miR-148a*	0.986233	0.838359	1.00231	1
mmu-miR-182	0.986233	0.820465	1.00696	1
mmu-miR-1900	0.986233	0.860053	1.00231	1
mmu-miR-15b*	0.986233	0.945901	0.965936	1
mmu-miR-294*	0.986233	0.808844	1	1
mmu-miR-669k	0.986233	0.905857	1	1
mcmv-miR-m01-2*	0.983957	0.843947	1.02811	1
mmu-miR-1-2-as	0.983957	0.843947	0.990801	1
mmu-miR-449b	0.983957	0.843947	1.05702	1
mmu-miR-464	0.983957	0.780513	0.988514	1
mmu-miR-761	0.983957	0.843947	0.952638	1
mcmv-miR-m108-2-5p.1	0.983957	0.843947	1.00463	1
mcmv-miR-M23-1-3p	0.983957	0.945901	1.00696	1
mmu-miR-1195	0.983957	0.913935	1.00463	1
mmu-miR-133b	0.983957	0.902846	1.00463	1
mmu-miR-147	0.983957	0.902846	1.00928	1
mmu-miR-151-3p	0.983957	0.838359	1.00463	1
mmu-miR-344	0.983957	0.843947	0.986233	1
mmu-miR-489	0.983957	0.843947	1.0163	1
mmu-miR-491	0.983957	0.582431	1.00231	1
mmu-miR-302d	0.981686	0.84529	0.968171	1
mmu-miR-693-5p	0.981686	0.815461	0.990801	1
mmu-miR-126-3p	0.981686	0.664654	1	1
mmu-miR-1902	0.981686	0.788394	0.997692	1
mmu-miR-223	0.981686	0.931351	1.02101	1
mmu-miR-382*	0.981686	0.690358	1.02574	1
mmu-miR-455*	0.981686	0.849658	0.986233	1
mmu-miR-501-3p	0.981686	0.843947	1.01866	1
mmu-miR-92a*	0.981686	0.737085	1.00231	1
mcmv-miR-m107-1-3p	0.981686	0.843947	1.0163	1
mcmv-miR-M44-1	0.981686	0.737085	0.986233	1
mmu-miR-18a	0.981686	0.546301	0.997692	1
mmu-miR-199b*	0.981686	0.843947	1.00928	1
mmu-miR-20b	0.981686	0.846716	0.99539	1
mmu-miR-217	0.981686	0.843947	0.981686	1
mmu-miR-25	0.981686	0.737085	1.01396	1
mmu-miR-302a	0.981686	0.77475	0.986233	1
mmu-miR-32	0.981686	0.817935	0.972655	1
mmu-miR-343	0.981686	0.667235	1.02811	1
mmu-miR-450a-5p	0.981686	0.849849	0.993092	1
mmu-miR-551b	0.981686	0.829524	1.01162	1
mmu-miR-743a	0.981686	0.856033	1.00231	1
mmu-miR-1903	0.97942	0.606824	1.01162	1
mmu-miR-485*	0.97942	0.650692	0.97942	1
mmu-miR-652	0.97942	0.887635	1.06191	1
mmu-miR-291b-3p	0.97942	0.843947	0.97942	1
mmu-miR-33*	0.97942	0.847658	0.988514	1
mmu-miR-542-5p	0.97942	0.51765	1.00928	1
mmu-miR-666-3p	0.97942	0.220317	0.997692	1
mmu-miR-881	0.97942	0.843947	0.986233	1
mmu-miR-883b-3p	0.97942	0.843947	1.0163	1
mmu-miR-145*	0.97942	0.856033	0.972655	1
mmu-miR-669h-5p	0.97942	0.765248	1.00463	1
mmu-miR-1188	0.97716	0.856033	0.97942	1
mmu-miR-215	0.97716	0.639011	0.97942	1
mmu-miR-324-3p	0.97716	0.863716	1	1
mmu-miR-875-5p	0.97716	0.667235	1.00928	1
mmu-miR-101a	0.97716	0.843947	0.981686	1
mmu-miR-200c*	0.97716	0.817935	0.97942	1
mmu-miR-205	0.97716	0.521129	0.959264	1
mmu-miR-300*	0.97716	0.737085	1.00463	1
mmu-miR-93	0.97716	0.843947	0.988514	1
mcmv-miR-M23-2	0.97716	0.808239	1.00463	1
mmu-miR-196b	0.97716	0.817935	1.0163	1
mmu-miR-199a-3p	0.97716	0.838344	1.00928	1
mmu-miR-199a-5p	0.97716	0.843947	0.993092	1
mmu-miR-29a*	0.97716	0.781651	0.97716	1
mmu-miR-374	0.97716	0.630012	0.97716	1
mmu-miR-615-5p	0.97716	0.613981	1.00928	1
mmu-miR-669j	0.97716	0.895633	1	1
mmu-miR-9*	0.974905	0.860765	0.993092	1
mmu-miR-1	0.974905	0.674719	0.965936	1
mmu-miR-136*	0.974905	0.780513	0.97041	1
mmu-miR-216b	0.974905	0.737085	0.97716	1
mmu-miR-290-3p	0.974905	0.8654	1	1
mmu-miR-30a*	0.974905	0.792634	1.02337	1
mmu-miR-34c	0.974905	0.843947	0.983957	1
mmu-miR-369-3p	0.974905	0.667235	0.993092	1
mmu-miR-543	0.974905	0.667235	1.07177	1
mmu-miR-653	0.974905	0.815461	0.961483	1
mmu-miR-804	0.974905	0.336054	1.0163	1
mmu-miR-154	0.974905	0.863716	0.983957	1
mmu-miR-324-5p	0.974905	0.815461	0.993092	1
mmu-miR-495	0.974905	0.475308	1.03049	1
mmu-miR-497	0.974905	0.647439	1.01866	1
mmu-miR-880	0.974905	0.631326	1	1
mmu-let-7i*	0.972655	0.787613	0.981686	1
mmu-miR-10a	0.972655	0.788394	0.990801	1
mmu-miR-15a*	0.972655	0.630012	0.99539	1
mmu-miR-450b-3p	0.972655	0.63955	0.981686	1
mmu-miR-505	0.972655	0.673678	1.00231	1
mmu-miR-615-3p	0.972655	0.674719	1.00463	1
mmu-miR-10b	0.972655	0.843947	0.974905	1
mmu-miR-196a	0.972655	0.681664	0.99539	1
mmu-miR-293	0.972655	0.843947	0.990801	1
mmu-miR-34b-5p	0.972655	0.756483	0.972655	1
mmu-miR-698	0.972655	0.737085	0.988514	1
mmu-miR-704	0.972655	0.539294	0.990801	1
mmu-miR-29b	0.972655	0.902846	1.01396	1
mmu-miR-421	0.972655	0.650692	1.02811	1
mmu-miR-544	0.972655	0.475308	0.95705	1
mmu-miR-676*	0.972655	0.688681	0.95705	1
mmu-miR-103	0.97041	0.843947	0.954842	1
mmu-miR-201	0.97041	0.51765	0.97041	1
mmu-miR-29b*	0.97041	0.358915	1.04006	1
mmu-miR-330	0.97041	0.557344	0.997692	1
mmu-miR-412	0.97041	0.674719	1.00928	1
mmu-miR-465a-3p	0.97041	0.667235	0.97041	1
mmu-miR-467a	0.97041	0.358915	0.997692	1
mmu-miR-504	0.97041	0.780513	0.97716	1
mmu-miR-688	0.97041	0.521129	1.01396	1
mmu-miR-805_v14.0	0.97041	0.737085	0.974905	1
mmu-miR-150	0.97041	0.737085	0.97942	1
mmu-miR-380-3p	0.97041	0.765248	0.997692	1
mmu-miR-425*	0.97041	0.829524	1.02101	1
mcmv-miR-M55-1	0.97041	0.220317	0.99539	1
mmu-miR-17*	0.97041	0.737085	0.981686	1
mmu-miR-214*	0.97041	0.617149	1.01162	1
mmu-miR-654-3p	0.97041	0.815461	0.983957	1
mmu-miR-92a	0.97041	0.504924	1.02811	1
mmu-miR-486	0.968171	0.863716	0.997692	1
mmu-miR-700	0.968171	0.843947	0.972655	1
mmu-miR-291a-3p	0.968171	0.617149	0.983957	1
mmu-miR-345-5p	0.968171	0.737085	0.993092	1
mmu-miR-470	0.968171	0.838344	0.97942	1
mmu-miR-879*	0.968171	0.63955	0.97716	1
mcmv-miR-m01-3	0.968171	0.639011	0.986233	1
mmu-miR-1191	0.968171	0.737085	0.974905	1
mmu-miR-129-3p	0.968171	0.860053	1.02337	1
mmu-miR-145	0.968171	0.650692	0.988514	1
mmu-miR-146b	0.968171	0.521129	0.990801	1
mmu-miR-148b	0.968171	0.521129	1.01866	1
mmu-miR-15b	0.968171	0.51765	1.00928	1
mmu-miR-16*	0.968171	0.737085	0.997692	1
mmu-miR-19b	0.968171	0.847658	0.990801	1
mmu-miR-329	0.968171	0.62145	1	1
mmu-miR-381	0.968171	0.718829	0.993092	1
mmu-miR-539	0.968171	0.771542	0.981686	1
mmu-miR-692	0.968171	0.843947	1.03526	1
mmu-miR-194	0.965936	0.27445	0.97942	1
mmu-miR-20b*	0.965936	0.504924	0.97716	1
mmu-miR-24-1*	0.965936	0.780513	1.00463	1
mmu-miR-330*	0.965936	0.637758	0.988514	1
mcmv-miR-m88-1*	0.965936	0.808239	1.04488	1
mmu-miR-130b*	0.965936	0.786766	0.990801	1
mmu-miR-30e	0.965936	0.815461	0.972655	1
mmu-miR-433*	0.965936	0.39363	1.00463	1
mmu-miR-668	0.965936	0.902846	1.03526	1
mmu-miR-136	0.965936	0.945901	0.926588	1
mmu-miR-16	0.965936	0.8654	0.97716	1
mmu-miR-362-3p	0.965936	0.688681	0.97942	1
mmu-miR-511	0.965936	0.737085	0.97041	1
mmu-miR-30b*	0.963707	0.637294	1.00231	1
mmu-miR-434-3p	0.963707	0.853795	0.959264	1
mmu-miR-667	0.963707	0.710039	0.99539	1
mcmv-miR-m108-1	0.963707	0.286668	1.02811	1
mmu-miR-376b*	0.963707	0.451965	1	1
mmu-miR-449a	0.963707	0.843947	0.99539	1
mmu-miR-451	0.963707	0.589018	0.972655	1
mmu-miR-485	0.963707	0.737085	1.00463	1
mmu-miR-499	0.963707	0.650692	0.99539	1
mmu-miR-21*	0.963707	0.147814	0.986233	1
mmu-miR-218	0.963707	0.8326	0.959264	1
mmu-miR-429	0.963707	0.617149	0.963707	1
mmu-miR-1193	0.961483	0.554527	0.988514	1
mmu-miR-140*	0.961483	0.510389	1.00463	1
mmu-miR-466d-3p	0.961483	0.707013	0.968171	1
mmu-miR-455	0.961483	0.606824	0.99539	1
mmu-miR-590-5p	0.961483	0.757493	0.961483	1
mmu-miR-1197	0.961483	0.574057	0.972655	1
mmu-miR-296-3p	0.961483	0.451965	1.00928	1
mmu-miR-465c-5p	0.961483	0.674719	1.00231	1
mmu-miR-488	0.961483	0.606824	0.99539	1
mmu-miR-532-5p	0.961483	0.219301	1	1
mmu-miR-879	0.961483	0.737085	0.963707	1
mmu-miR-98	0.959264	0.815461	0.997692	1
mmu-let-7b*	0.959264	0.847658	0.972655	1
mmu-let-7g*	0.959264	0.449084	0.959264	1
mmu-miR-101b	0.959264	0.475869	0.981686	1
mmu-miR-193b	0.959264	0.690358	0.993092	1
mmu-miR-301a	0.959264	0.899566	0.988514	1
mmu-miR-351	0.959264	0.286668	0.988514	1
mmu-miR-758	0.959264	0.504924	0.99539	1
mmu-miR-15a	0.959264	0.674719	1.01866	1
mmu-miR-222	0.959264	0.680309	0.983957	1
mmu-miR-26b	0.959264	0.667235	1	1
mmu-miR-26b*	0.959264	0.391722	1	1
mmu-miR-195	0.95705	0.475308	1.00928	1
mmu-miR-382	0.95705	0.667235	0.986233	1
mmu-miR-191*	0.95705	0.788394	1.01162	1
mmu-miR-27b	0.95705	0.737085	1.00231	1
mmu-miR-294	0.95705	0.650692	0.97716	1
mmu-miR-744*	0.95705	0.589504	0.974905	1
mmu-miR-21	0.95705	0.792634	0.97942	1
mmu-miR-453	0.95705	0.25282	0.981686	1
mmu-miR-702	0.95705	0.845374	1.02811	1
mmu-miR-218-1*	0.954842	0.664654	0.993092	1
mmu-miR-27a	0.954842	0.737085	1.00231	1
mmu-miR-28	0.954842	0.521129	0.997692	1
mmu-miR-341	0.954842	0.35224	0.99539	1
mmu-miR-582-5p	0.954842	0.417291	0.990801	1
mmu-miR-802	0.954842	0.504924	0.948246	1
mmu-miR-325	0.954842	0.147814	1.00463	1
mmu-miR-764-5p	0.954842	0.642246	0.993092	1
mmu-miR-369-5p	0.954842	0.756228	0.97942	1
mmu-miR-376c	0.952638	0.659459	0.99539	1
mghv-miR-M1-7-3p	0.952638	0.737085	0.990801	1
mmu-let-7a*	0.952638	0.178518	0.990801	1
mmu-miR-24	0.952638	0.817935	1.01396	1
mmu-miR-302c	0.952638	0.247041	0.974905	1
mmu-miR-350	0.952638	0.358915	1.00928	1
mmu-miR-877*	0.952638	0.737085	1.01162	1
mghv-miR-M1-9	0.950439	0.737085	0.954842	1
mmu-miR-335-5p	0.950439	0.521129	0.97041	1
mmu-miR-674*	0.950439	0.456579	1.00463	1
mghv-miR-M1-2	0.950439	0.847658	1.03526	1
mmu-miR-20a	0.950439	0.476255	1	1
mmu-miR-431	0.948246	0.648036	1.01162	1
mmu-miR-707	0.948246	0.546555	0.981686	1
mmu-miR-295	0.948246	0.072254	0.988514	1
mmu-miR-340-5p	0.948246	0.510389	0.981686	1
mmu-miR-434-5p	0.948246	0.51765	0.988514	1
mmu-miR-7a	0.948246	0.737085	1.03766	1
mmu-miR-30a	0.946058	0.220317	0.986233	1
mmu-miR-30b	0.946058	0.521129	0.941696	1
mmu-miR-106b	0.946058	0.475308	0.997692	1
mmu-miR-193	0.946058	0.376594	0.97716	1
mmu-miR-376a*	0.946058	0.202021	0.981686	1
mmu-let-7d*	0.946058	0.667235	0.961483	1
mmu-miR-342-5p	0.946058	0.151338	0.990801	1
mmu-miR-9	0.946058	0.954107	0.854607	1
mmu-miR-23b	0.943874	0.829524	1.0163	1
mmu-miR-342-3p	0.943874	0.650692	0.986233	1
mghv-miR-M1-6	0.943874	0.642246	0.983957	1
mmu-miR-197_v14.0	0.943874	0.737085	0.99539	1
mmu-miR-484	0.943874	0.601586	0.993092	1
mmu-miR-675-3p	0.943874	0.256911	0.983957	1
mmu-miR-598	0.943874	0.771019	1	1
mmu-miR-99b	0.943874	0.606824	0.968171	1
mmu-miR-135b	0.941696	0.650692	0.935191	1
mmu-miR-181a-2*	0.941696	0.220317	1	1
mmu-miR-183	0.941696	0.688681	0.954842	1
mmu-miR-335-3p	0.941696	0.718829	1.00463	1
mmu-miR-338-3p	0.941696	0.718829	0.99539	1
mmu-miR-676	0.941696	0.504924	1.00928	1
mmu-miR-683	0.941696	0.25282	1	1
mmu-miR-154*	0.941696	0.631326	1	1
mmu-miR-29c*	0.941696	0.27445	0.97942	1
mmu-miR-431*	0.941696	0.156614	0.99539	1
mmu-miR-323-3p	0.939523	0.449963	1.03526	1
mmu-miR-873	0.939523	0.257468	0.988514	1
mmu-let-7f*	0.939523	0.611741	0.986233	1
mmu-miR-129-5p	0.939523	0.843947	1.11214	1
mmu-miR-135a	0.939523	0.737085	0.937354	1
mmu-miR-192	0.939523	0.589504	1.00231	1
mmu-miR-22	0.939523	0.474094	1.08172	1
mmu-miR-411	0.939523	0.521129	1.00231	1
mmu-miR-370	0.939523	0.674719	1.04972	1
mmu-miR-496	0.937354	0.414882	0.97041	1
mmu-miR-509-5p	0.937354	0.36655	0.97041	1
mmu-miR-181a-1*	0.937354	0.162764	0.97942	1
mmu-miR-181b	0.937354	0.414882	1.02101	1
mmu-miR-299*	0.937354	0.286668	1.00231	1
mmu-miR-337-5p	0.937354	0.737085	1.03049	1
mmu-miR-127	0.935191	0.843947	0.903335	1
mmu-miR-365	0.935191	0.127235	1.00231	1
mmu-miR-377	0.935191	0.637294	0.993092	1
mmu-miR-7a*	0.935191	0.286668	0.986233	1
mmu-miR-7b	0.935191	0.650692	1.00928	1
mmu-miR-148a	0.935191	0.35224	0.97041	1
mmu-miR-30e*	0.935191	0.345502	0.97716	1
mmu-miR-140	0.933033	0.515141	0.986233	1
mmu-miR-361	0.933033	0.363299	1	1
mmu-miR-125a-5p	0.933033	0.843947	0.92445	1
mmu-miR-26a	0.933033	0.771542	0.935191	1
mmu-miR-34b-3p	0.933033	0.595521	0.981686	1
mmu-miR-872	0.933033	0.211224	0.997692	1
mmu-miR-883b-5p	0.933033	0.843947	0.913831	1
mmu-miR-379	0.933033	0.670013	0.983957	1
mmu-miR-672	0.93088	0.286668	0.981686	1
mmu-miR-151-5p	0.93088	0.737085	1.00928	1
mmu-miR-425	0.928731	0.294777	0.954842	1
mmu-miR-18a*	0.926588	0.51344	0.972655	1
mmu-miR-298	0.926588	0.595521	1.09682	1
mmu-miR-185	0.926588	0.413233	1.01396	1
mmu-miR-328	0.92445	0.737085	0.99539	1
mmu-miR-411*	0.92445	0.449963	1.03049	1
mmu-miR-409-5p	0.922316	0.156614	0.983957	1
mmu-miR-139-5p	0.922316	0.101866	0.972655	1
mmu-miR-181d	0.922316	0.127784	0.990801	1
mmu-miR-296-5p	0.922316	0.304473	1.00696	1
mmu-miR-384-5p	0.922316	0.456579	0.972655	1
mmu-miR-346	0.920188	0.286668	0.943874	1
mmu-miR-540-5p	0.920188	0.27445	0.986233	1
mmu-miR-204	0.918064	0.286668	0.972655	1
mmu-miR-211	0.913831	0.51765	0.948246	1
mmu-miR-340-3p	0.913831	0.156614	0.97716	1
mmu-let-7c-1*	0.913831	0.406251	0.946058	1
mmu-miR-221	0.911722	0.465928	1.00463	1
mmu-miR-138	0.911722	0.510389	0.952638	1
mmu-miR-1894-5p	0.907519	0.717051	0.941696	1
mmu-miR-326	0.905425	0.475308	0.963707	1
mmu-miR-409-3p	0.905425	0.147814	1.04488	1
mmu-miR-30d	0.899171	0.220317	0.990801	1
mmu-miR-139-3p	0.899171	0.780513	0.890899	1
mmu-miR-541	0.880666	0.245454	0.954842	1
mmu-miR-30c	0.876606	0.475308	0.89296	1
mmu-miR-433	0.870551	0.232107	0.97041	1
mmu-miR-149	0.870551	0.197537	0.948246	1
mmu-miR-124*	0.860551	0.021507	0.92445	0.719005
mmu-miR-720	0.690956	0.475308	0.952638	1
